# Supplementary material for: Genetic Relatedness Promotes Equal Contributions of Males and Females to Brood Care in a Biparental Cichlid Fish
Source: Ecol Evol. 2025 Dec 3;15(12):e72570. doi: 10.1002/ece3.72570 (PMC12675939; doi:10.1002/ece3.72570)
Supplement: Supplementary file 1 — Data S1: Data_brood_careR2. [file ECE3-15-e72570-s001.xlsx]

## Sheet: Data legend
Pair ID	ID of the parental pairs
Family combination M/F	Family origin of the male and female of the parental pairs
Parental relatedness	Genetic relatedness of male and female within a parental pair (related/unrelated)
Male size	Total body length of the male of parental pair
Females size	Total body length of the female of parental pair
Age CF offspring	Age of cross fostered offspring
Number of CF offspring	Number of cross fostered offspring
Number own offspring	Initial own number of offspring of a parental pair
CF breeding status	Breeding status (inbred/outbred) of cross-fostered offspring
Percentage biparental care	Percentage of simultanous care of males and females
Family	Family origin of the caring parent
Absulte care	Absolute care of the caring parent express as percentage of experimnetla time of 20 minutes
Arcsin Care	Arcsin transformed "Absolute care"
Sex	Sex of the caring parent (female/male)
Relative care	Percentage of individual care relative to total care of a pair

## Sheet: Cross-fost. overview
Pair ID	Family combination M/F	Parental relatedness	Male size	Females size	Age CF offspring	Age own offspring	Age difference	Number of CF offspring	Number own offspring	Number differnce	CF breeding status	Percentage biparental care
p2	19/44	unrelated	74	50	14	16	2	14	9	5	outbred	8.3
p3n	30/31	unrelated	75	48	13	15	2	15	21	6	outbred	41.6
p4	19/19	related	74	48	12	10	2	14	31	17	inbred	31.9
p9L	44/44	related	78	50	30	15	15	15	13	2	outbred	60.6
p12	31/35	unrelated	75	48	12	11	1	14	26	12	inbred	0
p12z	44/44	related	77	51	12	21	9	15	2	13	inbred	5.7
p17	31/31	related	72	48	11	12	1	14	17	3	outbred	61.3
p19L	44/44	related	80	44	30	16	14	15	26	11	outbred	48.7
p22	31/35	unrelated	70	52	16	14	2	9	20	11	outbred	75.3
p24n	35/35	related	78	51	13	NA	NA	15	24	9	outbred	16.2
p24z	35/35	related	78	51	12	10	2	15	82	67	inbred	6.9
p26	35/35	related	73	51	11	12	1	14	50	36	outbred	7.9
p31n	28/44	unrelated	76	48	15	13	2	15	79	64	outbred	0

## Sheet: Coss-fost. sex specific care
Sex	Parental Relatedness	Family	Pair ID	Absolute care	Arcsin Care	Relative care
male	unrelated	44	p2	0.4305	0.445047	0.348019
male	unrelated	31	p3n	0.60125	0.645065	0.449281
male	related	19	p4	0.762	0.866396	0.586831
male	related	44	p9L	0.235	0.237219	0.21704
male	unrelated	35	p12	0.26	0.263022	0.240518
male	related	44	p12z	0.6015	0.645377	0.911019
male	related	31	p17	0.5885	0.629202	0.425755
male	related	44	p19L	0.38525	0.395479	0.487504
male	unrelated	35	p22	0.699333	0.774464	0.419768
male	related	35	p24n	0.331	0.337363	0.265012
male	related	35	p24z	0.39425	0.405252	0.375208
male	related	35	p26	0.6225	0.671933	0.451414
male	unrelated	28	p31n	0.05675	0.0567805	0.0574393
female	unrelated	19	p2	0.8065	0.938208	0.651981
female	unrelated	30	p3n	0.737	0.828621	0.550719
female	related	19	p4	0.5365	0.566284	0.413169
female	related	44	p9L	0.84775	1.01173	0.78296
female	unrelated	31	p12	0.821	0.96316	0.759482
female	related	44	p12z	0.05875	0.0587838	0.0889814
female	related	31	p17	0.79375	0.91695	0.574245
female	related	44	p19L	0.405	0.416979	0.512496
female	unrelated	31	p22	0.966667	1.31187	0.580232
female	related	35	p24n	0.918	1.16301	0.734988
female	related	35	p24z	0.6565	0.716169	0.624792
female	related	35	p26	0.7565	0.857945	0.548586
female	unrelated	44	p31n	0.93125	1.19783	0.942561

## Sheet: Without manip. overview
Pair ID	Male size	Femal size	difference	Relatedness	Percentage biparental care
1B8	9.1	5.9	3.2	realated	65.8333
1B18	8.3	6	2.3	realated	51.6667
1B19	8	5.6	2.4	realated	54.5833
1B17	8.7	5.6	3.1	unrealated	37.5
2B5	8.6	6	2.6	realated	35.8333
2B6	8.7	5.6	3.1	unrealated	6.25
2B7	8.9	5.7	3.2	unrealated	52.9167
2B20	8.7	5.7	3	realated	76.7045
2B29	9.1	5.7	3.4	unrealated	26.7045
1B8	9.1	5.9	3.2	realated	39.1667
1B17	8.7	5.6	3.1	unrealated	17.0833
1B18	8.3	6	2.3	realated	75
1B19	8	5.6	2.4	realated	23.0769

## Sheet: Without manip. sex spec. care
Pair ID	Relatedness	Sex	Absolute care	Arcsin absolute Care	Relative care
1B8	Related	male	0.754167	0.854384	0.464103
1B18	Related	male	0.725	0.811034	0.487395
1B19	Related	male	0.783333	0.90001	0.516484
1B17	Unrelated	male	0.495833	0.518794	0.386364
2B5	Related	male	0.795833	0.920383	0.606349
2B6	Unrelated	male	0.216667	0.218399	0.224138
2B7	Unrelated	male	0.55	0.582364	0.368715
2B20	Related	male	0.857955	1.03127	0.485531
2B29	Unrelated	male	0.494318	0.51705	0.412322
1B8	Related	male	0.770833	0.880148	0.557229
1B17	Unrelated	male	0.191667	0.19286	0.167883
1B18	Related	male	0.845833	1.00813	0.493917
1B19	Related	male	0.475962	0.496057	0.452055
1B8	Related	female	0.870833	1.0569	0.535897
1B18	Related	female	0.7625	0.867168	0.512605
1B19	Related	female	0.733333	0.823212	0.483516
1B17	Unrelated	female	0.7875	0.906742	0.613636
2B5	Related	female	0.516667	0.542953	0.393651
2B6	Unrelated	female	0.75	0.848062	0.775862
2B7	Unrelated	female	0.941667	1.22755	0.631285
2B20	Related	female	0.909091	1.1411	0.514469
2B29	Unrelated	female	0.704545	0.781782	0.587678
1B8	Related	female	0.6125	0.659219	0.442771
1B17	Unrelated	female	0.95	1.25324	0.832117
1B18	Related	female	0.866667	1.04848	0.506083
1B19	Related	female	0.576923	0.614957	0.547945
